# Supplementary material for: e-Beam and γ-rays Induced Synthesis and Catalytic Properties of Copper Nanoclusters-Deposited Composite Track-Etched Membranes
Source: Membranes (Basel). 2023 Jul 11;13(7):659. doi: 10.3390/membranes13070659 (PMC10385425; doi:10.3390/membranes13070659)
Supplement: Supplementary file 1 [file membranes-13-00659-s001.zip]

Archive with 1 entries (1 files):
- membranes-2442709-supplementary.pdf
